# Supplementary material for: Facilitators of and barriers to gastric cancer and precursor diagnosis among South Texas residents: Social determinants of health
Source: Cancer Med. 2024 Mar 20;13(6):e7002. doi: 10.1002/cam4.7002 (PMC10952019; doi:10.1002/cam4.7002)
Supplement: Supplementary file 1 — Figure S1. [file CAM4-13-e7002-s002.zip]

Archive with 2 entries (2 files):
- cam47002-sup-0001-FigureS1.tif
- cam47002-sup-0002-FigureS2.tif
