# Supplementary material for: Facilitators of and barriers to gastric cancer and precursor diagnosis among South Texas residents: Social determinants of health
Source: Cancer Med. 2024 Mar 20;13(6):e7002. doi: 10.1002/cam4.7002 (PMC10952019; doi:10.1002/cam4.7002)
Supplement: Supplementary file 4 — Table S2. [file CAM4-13-e7002-s001.xlsx]

## Sheet: Sheet1
Table S2. Interaction Models precursors
Characteristic	Atrophic.gastritis			Gastric.ulcer			Gastritis			H.pylori			Intestinal.metaplasia			Other
	OR1	95% CI1	p-value	OR1	95% CI1	p-value	OR1	95% CI1	p-value	OR1	95% CI1	p-value	OR1	95% CI1	p-value	OR1	95% CI1	p-value
Race_Ethnicity * MEDINCOME
Black * MEDINCOME	1	1.00, 1.00	0.6	1	1.00, 1.00	0.8	1	1.00, 1.00	0.7	1	1.00, 1.00	0.004	1	1.00, 1.00	0.6	1	1.00, 1.00	0.048
Hispanic * MEDINCOME	1	1.00, 1.00	0.3	1	1.00, 1.00	0.7	1	1.00, 1.00	0.3	1	1.00, 1.00	0.031	1	1.00, 1.00	0.2	1	1.00, 1.00	0.007
Other * MEDINCOME	1	1.00, 1.00	0.4	1	1.00, 1.00	0.2	1	1.00, 1.00	0.3	1	1.00, 1.00	<0.001	1	1.00, 1.00	0.2	1	1.00, 1.00	0.5
Race_Ethnicity * MINORITYPOP_QUARTILE2
Black * MINORITYPOP_QUARTILE	1.02	0.84, 1.24	0.8	1.06	0.90, 1.24	0.5	1.05	0.90, 1.22	0.5	0.8	0.71, 0.90	<0.001	0.56	0.19, 1.34	0.2	1.15	0.84, 1.59	0.4
Hispanic * MINORITYPOP_QUARTILE	1.05	0.95, 1.15	0.4	0.99	0.91, 1.08	0.8	0.95	0.88, 1.02	0.15	0.91	0.86, 0.97	0.004	1.25	0.84, 1.93	0.3	1.22	1.03, 1.44	0.019
Other * MINORITYPOP_QUARTILE	0.95	0.82, 1.09	0.5	1.05	0.91, 1.20	0.5	1.01	0.90, 1.13	0.8	0.79	0.72, 0.87	<0.001	1.38	0.80, 2.36	0.2	0.95	0.72, 1.24	0.7
Race_Ethnicity * NOHS_QUARTILE3
Black * NOHS_QUARTILE	0.93	0.73, 1.17	0.5	0.99	0.82, 1.20	>0.9	1.01	0.85, 1.21	0.9	0.78	0.67, 0.90	<0.001	1.05	0.34, 2.86	>0.9	1.39	0.95, 2.03	0.09
Hispanic * NOHS_QUARTILE	1.1	0.98, 1.23	0.1	0.97	0.88, 1.07	0.5	0.96	0.88, 1.04	0.3	0.84	0.78, 0.90	<0.001	1.81	1.11, 3.06	0.022	1.34	1.11, 1.63	0.003
Other * NOHS_QUARTILE	0.91	0.77, 1.08	0.3	1.12	0.96, 1.31	0.2	1.06	0.93, 1.21	0.4	0.74	0.67, 0.83	<0.001	2.02	1.07, 3.81	0.029	1.05	0.77, 1.42	0.8
Race_Ethnicity * BAORHIGHER_QUARTILE4
Black * BAORHIGHER_QUARTILE	0.96	0.78, 1.17	0.7	1.04	0.88, 1.24	0.6	0.97	0.83, 1.14	0.7	1.23	1.08, 1.39	0.002	1.27	0.48, 4.35	0.7	0.61	0.43, 0.85	0.003
Hispanic * BAORHIGHER_QUARTILE	0.94	0.85, 1.05	0.3	0.97	0.89, 1.06	0.5	1.08	1.00, 1.17	0.058	1.1	1.03, 1.18	0.003	0.72	0.42, 1.15	0.2	0.77	0.63, 0.92	0.005
Other * BAORHIGHER_QUARTILE	1.09	0.93, 1.27	0.3	0.9	0.78, 1.04	0.14	1	0.89, 1.13	>0.9	1.26	1.14, 1.39	<0.001	0.79	0.40, 1.63	0.5	1.05	0.78, 1.45	0.8
Race_Ethnicity * MEDINCOME_QUARTILE5
Black * MEDINCOME_QUARTILE	0.97	0.81, 1.17	0.8	0.99	0.85, 1.15	0.9	1.01	0.88, 1.17	0.9	1.19	1.06, 1.33	0.003	0.65	0.27, 1.64	0.3	0.73	0.54, 0.99	0.046
Hispanic * MEDINCOME_QUARTILE	0.96	0.86, 1.06	0.4	0.96	0.88, 1.05	0.4	1.07	0.99, 1.15	0.1	1.11	1.04, 1.18	0.002	0.54	0.30, 0.90	0.027	0.76	0.63, 0.90	0.002
Other * MEDINCOME_QUARTILE	1.06	0.91, 1.23	0.5	0.9	0.79, 1.04	0.2	0.96	0.86, 1.08	0.5	1.17	1.06, 1.28	0.001	0.59	0.29, 1.17	0.13	0.95	0.73, 1.26	0.7
Race_Ethnicity * UNEMPLOYED_QUARTILE6
Black * UNEMPLOYED_QUARTILE	0.98	0.82, 1.18	0.8	0.91	0.78, 1.06	0.2	1.01	0.87, 1.16	>0.9	0.92	0.82, 1.03	0.13	0.89	0.38, 1.91	0.8	0.83	0.61, 1.13	0.2
Hispanic * UNEMPLOYED_QUARTILE	0.97	0.88, 1.07	0.5	0.95	0.87, 1.03	0.2	0.95	0.88, 1.03	0.2	0.95	0.89, 1.01	0.11	1.52	1.03, 2.29	0.04	0.98	0.83, 1.15	0.8
Other * UNEMPLOYED_QUARTILE	0.94	0.81, 1.09	0.4	1.02	0.88, 1.17	0.8	1.05	0.94, 1.19	0.4	0.85	0.78, 0.94	<0.001	1.06	0.60, 1.84	0.8	0.82	0.63, 1.08	0.2
Race_Ethnicity * UNINSURED_QUARTILE7
Black * UNINSURED_QUARTILE	1	0.83, 1.21	>0.9	1	0.85, 1.16	>0.9	0.96	0.83, 1.11	0.6	0.83	0.74, 0.93	0.001	1.54	0.71, 3.28	0.3	0.88	0.64, 1.19	0.4
Hispanic * UNINSURED_QUARTILE	1.08	0.98, 1.19	0.12	1.04	0.95, 1.13	0.4	0.92	0.85, 0.99	0.019	0.91	0.85, 0.96	0.002	1.54	1.03, 2.38	0.043	1.24	1.06, 1.47	0.009
Other * UNINSURED_QUARTILE	0.94	0.82, 1.08	0.4	1.12	0.99, 1.28	0.082	1.07	0.96, 1.19	0.2	0.81	0.74, 0.89	<0.001	1.68	1.01, 2.82	0.046	0.96	0.74, 1.23	0.8
Race_Ethnicity * POOR_QUARTILE8
Black * POOR_QUARTILE	1.08	0.87, 1.34	0.5	1.04	0.87, 1.25	0.7	1.06	0.90, 1.26	0.5	0.79	0.69, 0.90	<0.001	1.53	0.62, 3.74	0.4	1.1	0.77, 1.57	0.6
Hispanic * POOR_QUARTILE	1.07	0.95, 1.20	0.3	1.06	0.96, 1.17	0.3	0.98	0.90, 1.06	0.6	0.89	0.83, 0.96	0.003	1.85	1.17, 3.00	0.01	1.29	1.07, 1.57	0.009
Other * POOR_QUARTILE	0.92	0.78, 1.09	0.3	1.03	0.88, 1.20	0.7	1.09	0.96, 1.24	0.2	0.81	0.73, 0.89	<0.001	1.64	0.90, 3.01	0.11	1	0.75, 1.35	>0.9
Race_Ethnicity * NEARPOOR_QUARTILE9
Black * NEARPOOR_QUARTILE	1.04	0.86, 1.26	0.7	1.02	0.87, 1.19	0.8	1.03	0.89, 1.19	0.7	0.81	0.72, 0.91	<0.001	1.48	0.65, 3.34	0.3	1.09	0.80, 1.50	0.6
Hispanic * NEARPOOR_QUARTILE	1.08	0.97, 1.19	0.2	1.07	0.98, 1.17	0.12	0.97	0.89, 1.04	0.4	0.9	0.85, 0.96	0.002	1.71	1.10, 2.78	0.022	1.3	1.09, 1.54	0.003
Other * NEARPOOR_QUARTILE	0.94	0.81, 1.09	0.4	1.09	0.95, 1.25	0.2	1.03	0.92, 1.16	0.6	0.83	0.75, 0.91	<0.001	1.58	0.88, 2.84	0.12	0.94	0.72, 1.23	0.7
Race_Ethnicity * BELOWPOVERTY_QUARTILE10
Black * BELOWPOVERTY_QUARTILE	1.07	0.84, 1.37	0.6	1	0.82, 1.23	>0.9	1.16	0.96, 1.41	0.11	0.85	0.73, 0.98	0.031	1.14	0.39, 3.08	0.8	0.98	0.65, 1.46	>0.9
Hispanic * BELOWPOVERTY_QUARTILE	0.98	0.86, 1.12	0.8	1.11	0.99, 1.25	0.067	1.08	0.98, 1.20	0.11	0.9	0.83, 0.98	0.016	1.53	0.89, 2.78	0.14	1.22	0.98, 1.53	0.074
Other * BELOWPOVERTY_QUARTILE	0.95	0.78, 1.15	0.6	1	0.83, 1.19	>0.9	1.14	0.98, 1.32	0.089	0.85	0.76, 0.96	0.01	2.11	1.07, 4.26	0.032	0.95	0.67, 1.35	0.8
1 OR = Odds Ratio, CI = Confidence Interval
2 MINORITYPOP_QUARTILE: Minority population quartile
3 NOHS_QUARTILE: Proportion without high school quartile
4 BAORHIGHER_QUARTILE: Proportion with bachelors degree or higher
5 MEDINCOME_QUARTILE: Median income quartile
6 UNEMPLOYED_QUARTILE: Proportion unemployed quartile
7 UNINSURED_QUARTILE: Proportion uninsured quartile
8 POOR_QUARTILE: Proportion of population below poverty quartile
9 NEARPOOR_QUARTILE: Proportion near poverty: 100 and 125 percent of the poverty thresholds and referred to this group as near poor.
